# Supplementary material for: A new species of the genus Falsoibidion Pic (Coleoptera, Cerambycidae) from Korea
Source: Zookeys. 2016 Aug 8;(609):63–8. doi: 10.3897/zookeys.609.8846 (PMC4984419; doi:10.3897/zookeys.609.8846)
Supplement: XML Treatment for Falsoibidion bipunctatum [file zookeys.609.8846-treatment1.xml]

<!DOCTYPE tp:taxon-treatment
  PUBLIC "-//TaxonX//DTD Taxonomic Treatment Publishing DTD v0 20100105//EN" "tax-treatment-NSO.dtd">
<tp:taxon-treatment xmlns:tp="http://www.plazi.org/taxpub"><tp:treatment-meta><kwd-group><label>Taxon classification</label><kwd><named-content content-type="kingdom">Animalia</named-content></kwd><kwd><named-content content-type="order">Coleoptera</named-content></kwd><kwd><named-content content-type="family">Cerambycidae</named-content></kwd></kwd-group><mixed-citation publication-type="journal"><person-group><name><surname>Lee</surname><given-names>Seunghyun</given-names></name><name><surname>Lee</surname><given-names>Seunghwan</given-names></name></person-group><article-title>A new species of the genus <italic><tp:taxon-name><tp:taxon-name-part taxon-name-part-type="genus">Falsoibidion</tp:taxon-name-part></tp:taxon-name></italic> Pic (<tp:taxon-name><tp:taxon-name-part taxon-name-part-type="order">Coleoptera</tp:taxon-name-part></tp:taxon-name>, <tp:taxon-name><tp:taxon-name-part taxon-name-part-type="family">Cerambycidae</tp:taxon-name-part></tp:taxon-name>) from Korea</article-title><source>Zookeys</source><day>8</day><month>8</month><year>2016</year><volume>2016</volume><issue>609</issue><fpage>63</fpage><lpage>68</lpage><pub-id pub-id-type="doi">10.3897/zookeys.609.8846</pub-id></mixed-citation></tp:treatment-meta><tp:nomenclature><tp:taxon-name>
            <tp:taxon-name-part taxon-name-part-type="genus">Falsoibidion</tp:taxon-name-part>
            <tp:taxon-name-part taxon-name-part-type="species">bipunctatum</tp:taxon-name-part>
            <object-id xmlns:xlink="http://www.w3.org/1999/xlink" content-type="zoobank" xlink:type="simple">http://zoobank.org/38FEEE73-373D-483A-9306-4C0B4C388C1E</object-id>
          </tp:taxon-name><tp:taxon-status xmlns:xlink="http://www.w3.org/1999/xlink" xlink:type="simple">sp. n.</tp:taxon-status></tp:nomenclature><tp:treatment-sec sec-type="description" id="SECID0E2FAC"><title>Description.</title><p>Male (Fig. <xref ref-type="fig" rid="F1">1c, d</xref>): body length: 6.32 mm, humeral width: 1.22 mm.</p><fig id="F1" position="float" orientation="portrait"><label>Figure 1.</label><caption><p>
          <italic><tp:taxon-name><tp:taxon-name-part taxon-name-part-type="genus">Falsoibidion</tp:taxon-name-part> <tp:taxon-name-part taxon-name-part-type="species">bipunctatum</tp:taxon-name-part></tp:taxon-name></italic> sp. n. <bold>a</bold> Dorsal habitus, female <bold>b</bold> Ventral habitus, female <bold>c</bold> Dorsal habitus, male <bold>d</bold> Ventral habitus, male <bold>e</bold> head, female. Scale bars: <bold>a</bold>–<bold>d</bold>: 2.5 mm, <bold>e</bold>: 0.5 mm.</p></caption><graphic xmlns:xlink="http://www.w3.org/1999/xlink" xlink:href="zookeys-609-063-g001.jpg" position="float" orientation="portrait" xlink:type="simple" id="oo_98570.jpg"/></fig><p>Female (Fig. <xref ref-type="fig" rid="F2">2a, b, e</xref>): body length: 6.7 mm, humeral width: 1.27 mm.</p><fig id="F2" position="float" orientation="portrait"><label>Figure 2.</label><caption><p>Genital structure of <italic><tp:taxon-name><tp:taxon-name-part taxon-name-part-type="genus">Falsoibidion</tp:taxon-name-part> <tp:taxon-name-part taxon-name-part-type="species">bipunctatum</tp:taxon-name-part></tp:taxon-name></italic> sp. n. <bold>a</bold> Median lobe, dorsal <bold>b</bold> Median lobe, dorsal, magnified. <bold>c.</bold> Median lobe, lateral <bold>d</bold> Median lobe, lateral, magnified <bold>e</bold> Tegmen, dorsal <bold>f</bold> Tegmen, lateral <bold>g</bold> Tegmen, dorsal, magnified <bold>h</bold> sternite VIII with spiculum ventrale, dorsal <bold>i</bold> tergite VIII, dorsal. Scale bars: <bold>a, b, c, d, e, f, g, i</bold>: 0.1 mm, <bold>h</bold>: 0.25 mm.</p></caption><graphic xmlns:xlink="http://www.w3.org/1999/xlink" xlink:href="zookeys-609-063-g002.jpg" position="float" orientation="portrait" xlink:type="simple" id="oo_98571.jpg"/></fig><!--PageBreak--><!--PageBreak--><p>Body reddish brown to dark brown with sparsely distributed long pale pubescence.</p><p>Head reddish brown to dark brown, mostly with minute sparse pubescence, some pale yellow pubescence present near the anterior margin of the labrum; frons distinctly punctured, moderately concave dorsally, some distinct tubercles present between antennal sockets; antennal sockets distinctly enlarged, distance between two sockets very short, only as long as the length of antennomere I.</p><p>Antennae 11-segmented, more or less longer than body (1:1.25 in male, 1:1.08 in female), brown, with fine short pale yellowish pubescence moderately distributed and comparatively long hairs sparsely present; antennomere I slightly swollen distally, ratio of each antennomere 1.00:0.26:0.92:0.77:1.47:1.47:1.47:1.18:1.26:0.88:1.00 in male; 1.00:0.30:0.82:0.67:1.36:1.32:1.31:1.08:1.01:0.93:0.85 in female.</p><p>Pronotum distinctly longer than wide (W/L=1.97 in male, 1.71 in female), almost rectangular in dorsal view; lateral margin weakly uneven, only finely granulose, without any distinct puncture; anterior fourth of prothorax curved downward in lateral view; teguments reddish to dark brown with a pair of distinct black spots on apical half of each lateral margin; intercoxal prosternal process narrowed toward the apex, not much developed, only reaching the posterior margin of the coxal cavities.</p><p>Elytra distinctly longer than wide (W/L=1:3.41 in male, 1:3.55 in female), almost parallel, rounded at apex, humeral margin slightly rounded, slightly more granulose than pronotum; teguments mainly brown with a small circular black spot on the basal fourth of each side of the lateral margin, a black band on the middle, forming an arrowtail-like pattern angulated toward the base, bright oval markings after this pattern;. Abdominal segments darker, with fine pale pubescence.</p><p>Leg brown, covered with moderately long pale golden hairs; hairs on tibia slightly denser than those on femur; distal third of femur largely inflated.</p><p>Male genitalia: Tegmen 0.84 mm long, 0.22 mm wide; lateral lobes with two distinct parts, gradually restricted to apex, here with fine soft hairs in dorsal and ventral side; two thick long hairs present on each lobe. Median lobe extraordinarily blunt at apex, much longer than tegmen in length, slightly curved in lateral view; median struts distinctly elongated, taking more than two third of the total length of median lobe.</p><p>Female genitalia: Sternite VIII twice as long as wide, almost rectangular, with five distinct long hairs at each side. Ovipositor missing.</p></tp:treatment-sec><tp:treatment-sec sec-type="Differential diagnosis" id="SECID0EJJAC"><title>Differential diagnosis.</title><p>The following diagnostic characters are peculiar to this species; body slender, head short, distance between compound eyes short; antennae pubescent; prothorax cylindrical, very long; femora claviform. This new species can be easily distinguished from its congeners in the following characters: two circular spot on elytra, arrowtail-like black elytral band and legs unicolor brownish.</p></tp:treatment-sec><tp:treatment-sec sec-type="type material" id="SECID0EOJAC"><title>Type material.</title><p>Holotype: [<abbrev xmlns:xlink="http://www.w3.org/1999/xlink" xlink:title="Seoul National University" id="ABBRID0EUJAC" xlink:type="simple">SNU</abbrev>] 1♂. Gogol-gil, Deogyang-gu, Goyang-si, <abbrev xmlns:xlink="http://www.w3.org/1999/xlink" xlink:title="Gyeonggi-do" id="ABBRID0EXJAC" xlink:type="simple">GG</abbrev>, Korea, Light trap, 25.v.2013, D.K. Ahn.</p><p>Paratype: [<abbrev xmlns:xlink="http://www.w3.org/1999/xlink" xlink:title="Seoul National University" id="ABBRID0E3JAC" xlink:type="simple">SNU</abbrev>] 1♂. Gajang-dong, Sangju-si, GN, Korea, 9.vi.2011, street light, J.B. Choi. [<abbrev xmlns:xlink="http://www.w3.org/1999/xlink" xlink:title="Chungnam National University" id="ABBRID0E6JAC" xlink:type="simple">CNU</abbrev>] 1♀. Donam-ri, Geumnam-myeon, Sejong-si, <abbrev xmlns:xlink="http://www.w3.org/1999/xlink" xlink:title="Chungcheongnam-do" id="ABBRID0ECKAC" xlink:type="simple">CN</abbrev>, Korea, 5.v.2015, J.G. Kim and H.D. Lee; 1♂, C.N.U., Gungdong-ro, Yuseong-gu, Daejeon, Korea, 9.v.2015, J.G. Kim and H.D. Lee; 1♀, same locality, 13.v.2014, Sumin Oh.</p><!--PageBreak--></tp:treatment-sec><tp:treatment-sec sec-type="etymology" id="SECID0EGKAC"><title>Etymology.</title><p>The specific epithet is named after the two black spots on pronotum and elytra.</p></tp:treatment-sec></tp:taxon-treatment>
